# Supplementary material for: Development of a Dual-Readout Multicolor Immunoassay for the Rapid Analysis of Isocarbophos in Vegetable and Fruit Samples
Source: Foods. 2024 Dec 16;13(24):4057. doi: 10.3390/foods13244057 (PMC11675379; doi:10.3390/foods13244057)
Supplement: Supplementary file 1 [file foods-13-04057-s001.zip]

Archive with 1 entries (1 files):
- foods-3363328-supplementary.pdf
